# Supplementary material for: Overexpression of OsHMGB707, a High Mobility Group Protein, Enhances Rice Drought Tolerance by Promoting Stress-Related Gene Expression
Source: Front Plant Sci. 2021 Aug 5;12:711271. doi: 10.3389/fpls.2021.711271 (PMC8375505; doi:10.3389/fpls.2021.711271)
Supplement: Supplementary file 3 [file Table_2.XLSX]

## Sheet: Sheet1
Table S2 DEGs between OsHMGB707 RNAi and WT plants
Probe Set ID	p	FC (abs)	Regulation	Ensembl	Description
Os.43929.1.S1_s_at	5.34021e-08	272.637	up	LOC_Os03g02470	expressed protein
OsAffx.17314.1.S1_s_at	3.00888e-06	44.4663	up	LOC_Os08g33580	zinc knuckle family protein, putative, expressed
Os.8638.1.S1_at	0.00994528	29.5152	up	LOC_Os10g05950	POEI11 - Pollen Ole e I allergen and extensin family protein precursor
Os.20614.3.S1_x_at	7.75802e-06	25.5587	up	LOC_Os01g3606	F-box protein interaction domain containing protein, expressed
Os.48948.1.S1_x_at	5.7869e-06	23.3451	up	BGIOSGA036482	retrotransposon protein, putative, Ty3-gypsy subclass, expressed
Os.56098.1.S1_x_at	9.88653e-06	22.4458	up	Os09g0463800	Conserved hypothetical protein
Os.10266.1.S1_at	3.04338e-05	21.3419	up	LOC_Os03g43100	expressed protein
Os.44418.1.S1_at	4.78474e-05	16.8318	up	LOC_Os07g11150	expressed protein
Os.20851.1.A1_at	2.0611e-05	14.644	up	Os02g0772100	Conserved hypothetical protein
Os.6417.1.S1_at	0.0388235	12.6486	up	LOC_Os07g37850	expressed protein
Os.4184.1.S1_at	0.000194324	12.4443	up	LOC_Os02g15350	dof zinc finger domain containing protein, putative, expressed
Os.8666.1.S1_at	0.00397057	10.8304	up	LOC_Os02g57110	GDSL-like lipase/acylhydrolase, putative, expressed
Os.10038.1.S1_s_at	0.00214735	9.67869	up	LOC_Os05g36240	expressed protein
Os.33316.1.S1_at	0.0499848	9.26107	up	LOC_Os01g34560	3-ketoacyl-CoA synthase, putative, expressed
Os.8984.1.S1_at	0.0478128	8.53052	up	LOC_Os02g13660	meiosis 5, putative, expressed
Os.9962.1.S1_s_at	0.0336381	8.46926	up	LOC_Os01g14850	MFS18 protein precursor, putative, expressed
Os.31403.1.S1_at	0.00163107	7.60409	up	LOC_Os01g46910	microneme protein Sm70, putative, expressed
OsAffx.19159.1.S1_at	0.00364925	6.90229	up	BGIOSGA035418	Hypothetical protein
Os.51228.2.A1_at	0.0138608	6.62632	up	LOC_Os03g14130	Pollen Ole e I allergen and extensin family protein precursor, expressed
Os.57052.1.S1_at	0.000334274	5.91441	up	BGIOSGA019357	Hypothetical protein
Os.9805.1.S1_at	0.0373143	5.89644	up	LOC_Os12g18410	expressed protein
OsAffx.1319.1.S1_at	0.00403798	5.88516	up	LOC_Os05g08670	transposon protein, putative, Mariner sub-class, expressed
Os.29043.1.S1_at	7.33012e-05	5.74451	up	LOC_Os01g49750	expressed protein
OsAffx.28903.2.S1_at	1.69392e-05	4.8347	up	LOC_Os08g41070	retrotransposon protein, putative, unclassified, expressed
Os.5270.1.S1_at	0.0228775	4.81825	up	LOC_Os05g44200	GDSL-like lipase/acylhydrolase, putative, expressed
OsAffx.26155.1.S1_x_at	1.0481e-05	4.78566	up	LOC_Os04g25960	expressed protein
Os.48053.1.A1_at	0.001668	4.70581	up	Os07g0142100	Conserved hypothetical protein
Os.13246.1.S1_at	0.0425671	4.70042	up	LOC_Os01g59870	LTPL65 - Protease inhibitor/seed storage/LTP family protein precursor, expressed
Os.50627.1.S1_at	0.000263809	4.3722	up	LOC_Os04g58050	expressed protein
Os.54358.1.S1_at	0.000637274	4.36908	up	LOC_Os11g17954	transposon protein, putative, Pong sub-class, expressed
OsAffx.28903.2.S1_x_at	0.00131239	4.23366	up	LOC_Os08g41070	retrotransposon protein, putative, unclassified, expressed
Os.56053.1.S1_at	0.0166254	4.22354	up	LOC_Os04g43090	expressed protein
Os.28139.1.S1_at	0.0366132	3.9018	up	LOC_Os01g62260	thaumatin, putative, expressed
Os.153.1.S1_at	0.048596	3.78426	up	LOC_Os05g41990	peroxidase precursor, putative, expressed
Os.57368.1.S1_at	0.000130743	3.7522	up	LOC_Os10g19910	expressed protein
Os.34982.1.A1_x_at	5.9484e-06	3.72138	up	LOC_Os04g17660	OsHAC1;2, rhodanese-like domain containing protein, putative, expressed
Os.50578.1.S1_x_at	0.00260953	3.53368	up	LOC_Os11g20239	expressed protein
OsAffx.19456.1.A1_at	0.00743333	3.51555	up	Os12g0113600	Hypothetical protein
Os.31233.1.S1_at	0.00149513	3.47943	up	LOC_Os01g36850	transposon protein, putative, Pong sub-class, expressed
Os.44418.2.S1_at	0.000235758	3.44593	up	LOC_Os02g03640	expressed protein
Os.12498.1.S1_at	0.0121495	3.41247	up	LOC_Os01g72370	OsIRO2, helix-loop-helix DNA-binding domain containing protein, expressed
OsAffx.28903.1.S1_x_at	0.000586709	3.32837	up	LOC_Os11g44014	retrotransposon protein, putative, unclassified, expressed
Os.54698.1.S1_at	0.0019161	3.20674	up	LOC_Os03g51530	expressed protein
Os.409.1.S1_at	0.0139062	3.18104	up	LOC_Os07g15460	metal transporter Nramp6, putative, expressed
Os.4620.1.S1_at	0.000180205	3.15844	up	Os06g0318533	expressed protein
OsAffx.31590.1.S1_at	2.36786e-05	3.13581	up	BGIOSGA036635	Hypothetical protein
Os.7004.1.S1_at	0.0151045	3.1204	up	LOC_Os12g13340	expressed protein
Os.14372.1.S1_at	0.0473841	3.11092	up	LOC_Os03g04220	glutathione S-transferase, putative, expressed
Os.18648.1.S1_at	0.0287392	3.09459	up	Os07g0142300	Similar to Mucin-2.
Os.26430.1.A1_at	0.00154456	3.09343	up	LOC_Os12g07180	transposon protein, putative, Pong sub-class, expressed
OsAffx.26492.1.S1_s_at	0.0251183	3.08407	up	LOC_Os04g46830	LTPL122 - Protease inhibitor/seed storage/LTP family protein precursor, expressed
Os.22789.1.A1_at	0.00176699	3.04796	up	LOC_Os10g25850	nuclear transcription factor Y subunit, putative, expressed
Os.11065.1.A1_at	0.0224512	2.99273	up	LOC_Os03g19600	retrotransposon protein, putative, unclassified, expressed
Os.12639.1.A1_at	0.00492857	2.98702	up	LOC_Os11g10710	protein kinase domain containing protein, expressed
Os.15250.1.S1_at	0.0202395	2.93098	up	LOC_Os08g24790	AIR12, putative, expressed
Os.8480.1.S1_at	0.00120721	2.86481	up	LOC_Os05g30700	expressed protein
Os.10660.1.S1_at	0.00149124	2.86418	up	LOC_Os07g06834	expressed protein
Os.50969.1.S1_x_at	0.0378086	2.86065	up	LOC_Os03g46150	LTPL72 - Protease inhibitor/seed storage/LTP family protein precursor, expressed
Os.56966.1.S1_at	0.00205601	2.83578	up	LOC_Os05g50390	expressed protein
OsAffx.27945.1.S1_at	0.000806319	2.81535	up	LOC_Os06g34950	expressed protein
Os.51375.1.S1_at	0.00687814	2.80043	up	Os11g0422000	Conserved hypothetical protein
Os.8570.3.S1_s_at	0.0122108	2.7683	up	LOC_Os03g19600	retrotransposon protein, putative, unclassified, expressed
Os.49671.1.S1_at	0.042364	2.75439	up	LOC_Os05g38000	ATROPGEF7/ROPGEF7, putative, expressed
Os.8586.1.S1_at	0.0297755	2.75143	up	LOC_Os03g57780	protein kinase, putative, expressed
Os.51491.1.S1_at	0.0126555	2.74349	up	Os03g0431600	expressed protein
OsAffx.17422.1.S1_at	0.0246708	2.69535	up	LOC_Os08g39590	inactive receptor kinase At2g26730 precursor, putative, expressed
Os.55736.1.S1_at	0.0196021	2.69508	up	LOC_Os06g14630	GDSL-like lipase/acylhydrolase, putative, expressed
Os.11520.1.S1_at	0.0203836	2.68418	up	Os05g0217000	expressed protein
Os.47737.1.S1_at	0.0125932	2.64756	up	LOC_Os02g48450	xylem cysteine proteinase 2 precursor, putative, expressed
Os.26063.1.S1_at	0.00893805	2.57747	up	LOC_Os11g15624	expressed protein
Os.54530.1.S1_at	0.0485304	2.57575	up	LOC_Os06g49100	retrotransposon protein, putative, unclassified, expressed
OsAffx.27945.1.S1_s_at	0.000797076	2.53964	up	LOC_Os10g19910	expressed protein
Os.56290.1.S1_at	0.0380967	2.53087	up	BGIOSGA035444	Hypothetical protein
Os.11513.1.S1_at	0.00414902	2.50253	up	LOC_Os12g38140	expressed protein
Os.51561.1.S1_x_at	0.0382575	2.50096	up	LOC_Os12g17570	GDSL-like lipase/acylhydrolase, putative, expressed
Os.7767.1.S1_at	0.013153	2.49395	up	LOC_Os07g04930	retrotransposon protein, putative, unclassified, expressed
Os.6669.1.S1_at	0.00440489	2.44362	up	LOC_Os07g40890	igA FC receptor precursor, putative, expressed
Os.18429.1.S1_x_at	0.0202602	2.43999	up	LOC_Os01g63580	lycerol-3-phosphate acyltransferase, putative, expressed
OsAffx.28294.3.S1_x_at	0.00856843	2.3979	up	LOC_Os05g36240	expressed protein
Os.24249.1.A1_at	0.00738612	2.39455	up	LOC_Os12g41690	membrane associated DUF588 domain containing protein, putative, expressed
Os.7771.1.S1_at	0.0221128	2.38187	up	LOC_Os06g43600	LTPL129 - Protease inhibitor/seed storage/LTP family protein precursor, expressed
Os.21805.1.S1_s_at	0.0208818	2.37974	up	LOC_Os06g51320	GASR8 - Gibberellin-regulated GASA/GAST/Snakin family protein precursor, expressed
OsAffx.30780.1.S1_at	0.00254138	2.3747	up	BGIOSGA034626	Hypothetical protein
Os.54864.2.S1_at	0.0245551	2.35243	up	LOC_Os06g09980	expressed protein
OsAffx.27508.94.S1_s_at	0.0277887	2.33178	up	LOC_Os09g17660	expressed protein
Os.46435.1.S1_s_at	0.0133856	2.33125	up	LOC_Os04g39110	GASR4 - Gibberellin-regulated GASA/GAST/Snakin family protein precursor, expressed
OsAffx.26789.1.S1_at	0.0010693	2.29093	up	LOC_Os01g16840	microneme protein Sm70, putative, expressed
Os.32686.1.S1_at	0.0246365	2.22221	up	LOC_Os01g65110	POT family protein, expressed
Os.15730.1.S1_x_at	0.00133408	2.20553	up	Os01g0606400	Hypothetical protein.
OsAffx.23902.2.S1_at	0.000454188	2.19804	up	BGIOSGA021109	Hypothetical protein
Os.17158.1.S1_at	0.00412307	2.1797	up	LOC_Os01g70490	potassium transporter, putative, expressed
Os.49530.1.S1_at	0.0172031	2.17158	up	LOC_Os01g63540	cytochrome P450, putative, expressed
Os.14153.2.S1_x_at	0.0416749	2.16908	up	LOC_Os08g44840	transferase family protein, putative, expressed
Os.12629.1.S1_at	0.00657802	2.16592	up	LOC_Os01g45914	expressed protein
Os.18511.1.S1_at	0.0367355	2.16394	up	LOC_Os10g07210	hsp20/alpha crystallin family protein, putative, expressed
OsAffx.24492.1.S1_at	3.87273e-05	2.16294	up	LOC_Os02g29210	ankyrin, putative, expressed
OsAffx.17329.1.S1_s_at	0.0490972	2.154	up	LOC_Os08g34510	expressed protein
OsAffx.24802.1.S1_at	0.0199092	2.14602	up	LOC_Os02g50000	GDSL-like lipase/acylhydrolase, putative, expressed
Os.5985.1.S1_at	0.03156	2.13607	up	LOC_Os09g37600	lysM domain-containing GPI-anchored protein precursor, putative, expressed
Os.8621.1.S1_a_at	0.0104137	2.11314	up	LOC_Os08g37300	expressed protein
OsAffx.7746.1.S1_at	0.046134	2.09048	up	LOC_Os12g30840	expressed protein
Os.9396.1.S1_at	0.0126427	2.08961	up	LOC_Os03g48810	nucleobase-ascorbate transporter, putative, expressed
Os.37338.1.S1_at	0.0489349	2.08926	up	LOC_Os07g01530	expressed protein
Os.36913.1.S1_at	0.00191084	2.07974	up	LOC_Os10g40530	LTPL146 - Protease inhibitor/seed storage/LTP family protein precursor, expressed
Os.56337.1.S1_at	0.0353325	2.04211	up	LOC_Os11g19210	beta-D-xylosidase, putative, expressed
Os.10006.2.S1_x_at	0.0400509	2.04069	up	LOC_Os01g47400	OsMan01 - Endo-Beta-Mannanase, expressed
Os.35858.2.S1_x_at	0.0472021	2.0358	up	LOC_Os01g44110	serine/threonine-protein kinase, putative, expressed
Os.52089.1.S1_at	0.0226511	2.0321	up	LOC_Os05g03972	plant protein of unknown function domain containing protein, expressed
Os.52736.1.S1_at	0.000982781	2.01726	up	LOC_Os08g14880	transposon protein, putative, unclassified, expressed
Os.56356.1.S1_at	0.047375	2.00423	up	LOC_Os11g32100	inducer of CBF expression 1, putative, expressed
Os.51757.1.S1_at	0.0011399	4.51992	down	LOC_Os06g26270	prefoldin
Os.12612.1.S1_at	5.27813e-05	4.37587	down	LOC_Os04g47690	HMG1/2, putative, expressed
Os.14684.1.S1_at	0.000204684	4.37278	down	LOC_Os12g21784	expressed protein
Os.38278.1.S1_at	0.000593631	3.84017	down	LOC_Os03g06850	B3 DNA binding domain containing protein
Os.6534.1.A1_at	0.00138297	3.36684	down	LOC_Os02g34470	expressed protein
Os.17912.2.S1_x_at	7.94273e-05	3.3479	down	LOC_Os01g23710	no apical meristem protein
Os.11685.1.S1_at	0.000301369	3.31523	down	LOC_Os03g41200	retrotransposon protein
Os.51036.1.A1_at	0.000511775	3.15368	down	LOC_Os02g50480	histidine kinase OsHk6
OsAffx.15812.1.S1_at	0.00165958	3.13122	down	LOC_Os06g38120	low-affinity cation transporter
Os.34876.1.S1_at	0.028687	3.05644	down	LOC_Os02g40090	transporter-related, putative, expressed
Os.15304.1.A1_at	0.000828671	2.9639	down	LOC_Os02g10780	SPX domain containing protein
OsAffx.12578.1.S1_at	0.000259377	2.90625	down	LOC_Os02g50480	histidine kinase, putative, expressed
OsAffx.14324.1.S1_at	0.00278337	2.86879	down	LOC_Os04g48290	MATE efflux family protein
Os.27793.1.S1_x_at	0.0258703	2.82925	down	LOC_Os02g14430	peroxidase precursor
Os.33350.1.S1_at	0.00429858	2.75554	down	LOC_Os07g22494	expressed protein
Os.52150.1.S1_at	0.000584771	2.71122	down	LOC_Os04g45970	glutamate dehydrogenase protein
Os.17826.1.A1_at	0.000908641	2.67436	down	LOC_Os02g04690	cycloartenol synthase
Os.12498.2.S1_at	0.00976813	2.63814	down	LOC_Os01g72360	expressed protein
Os.2237.1.S1_at	0.028802	2.63628	down	LOC_Os07g48010	peroxidase precursor
OsAffx.21096.1.S1_at	0.00212428	2.549	down	LOC_Os01g26240	retrotransposon protein, putative, Ty1-copia subclass, expressed
Os.53422.1.S1_at	0.00714769	2.527	down	LOC_Os02g15460	expressed protein
OsAffx.27442.1.S1_at	0.0108327	2.50067	down	LOC_Os06g03670	dehydration-responsive element-binding protein OsDREB1C
Os.7674.1.S1_at	0.0203476	2.48476	down	LOC_Os06g19070	cytochrome P450
Os.46627.1.S1_at	0.000294467	2.39282	down	LOC_Os10g40640	glycosyl transferase 8 domain containing protein
Os.21875.1.S1_at	0.000147919	2.32861	down	LOC_Os01g74340	RNA recognition motif containing protein
Os.6092.1.S1_at	0.0169486	2.32035	down	LOC_Os02g44230///LOC_Os02g44235	expressed protein
Os.11518.1.S1_at	0.0129422	2.24748	down	LOC_Os12g38660	expressed protein
Os.22086.1.S1_at	0.00293054	2.22431	down	LOC_Os07g48020	peroxidase precursor
Os.31521.1.S1_at	0.00156878	2.21734	down	LOC_Os01g61080	WRKY24
Os.7116.1.S1_at	0.00905782	2.20955	down	LOC_Os03g53020	helix-loop-helix DNA-binding domain containing protein
Os.35559.1.S1_at	0.0481998	2.18355	down	LOC_Os05g41590	glycerol-3-phosphate dehydrogenase, putative, expressed
Os.49580.1.S1_at	5.52048e-06	2.14994	down	Os12g0290200	Hypothetical protein.
Os.27093.1.S1_at	0.00817435	2.13205	down	LOC_Os02g56920	WAX2,OsGL1-6
Os.28394.2.S1_s_at	0.0138767	2.11185	down	LOC_Os05g38680	plant-specific domain TIGR01589 family protein,
Os.1978.1.S1_at	0.00826547	2.0993	down	LOC_Os01g02290	Ser/Thr receptor-like kinase
Os.52451.1.A1_at	0.0153201	2.06978	down	LOC_Os09g28440	AP2 domain containing protein, OsEATB
Os.5111.1.S1_at	0.00475499	2.04911	down	LOC_Os10g21130	expressed protein
Os.17887.1.S1_at	0.000838304	2.04575	down	LOC_Os12g36910	calmodulin binding protein
Os.53763.1.A1_at	0.044963	2.04201	down	LOC_Os06g38340	receptor-like protein kinase precursor
